# Supplementary material for: A Systematic Review to Define the Multi-Faceted Role of Lysine Methyltransferase SETD7 in Cancer
Source: Cancers (Basel). 2022 Mar 10;14(6):1414. doi: 10.3390/cancers14061414 (PMC8946661; doi:10.3390/cancers14061414)
Supplement: Supplementary file 1 [file cancers-14-01414-s001.zip]

Archive with 3 entries (3 files):
- supplementary figures_final.pdf
- SuppTable S1.pdf
- SuppTable S2.pdf
